# Supplementary material for: Differentiating between Lymphoma and Metastasis Presenting as Solid Cerebellar Mass Lacking Necrosis
Source: Diagnostics (Basel). 2024 Oct 6;14(19):2228. doi: 10.3390/diagnostics14192228 (PMC11482554; doi:10.3390/diagnostics14192228)
Supplement: Supplementary file 1 [file diagnostics-14-02228-s001.zip]

Archive with 1 entries (1 files):
- diagnostics-3168608-supplementary.pdf
